# Supplementary material for: Role of Compartmentalization on HiF-1α Degradation Dynamics during Changing Oxygen Conditions: A Computational Approach
Source: PLoS One. 2014 Oct 22;9(10):e110495. doi: 10.1371/journal.pone.0110495 (PMC4206521; doi:10.1371/journal.pone.0110495)
Supplement: Material S2 — Provides the Matlab code used to obtain the main results of the paper. (ZIP) [file pone.0110495.s002.zip]

Archive with 6 entries (5 files):
- Material S2/
- Material S2/equilibrium.m
- Material S2/model.m
- Material S2/readme.txt
- Material S2/resol.m
- Material S2/switch_kf.m
