# Supplementary material for: Role of Compartmentalization on HiF-1α Degradation Dynamics during Changing Oxygen Conditions: A Computational Approach
Source: PLoS One. 2014 Oct 22;9(10):e110495. doi: 10.1371/journal.pone.0110495 (PMC4206521; doi:10.1371/journal.pone.0110495)
Supplement: Material S2 — Provides the Matlab code used to obtain the main results of the paper. (ZIP) [file pone.0110495.s002.zip › Material S2/equilibrium.m]

%Supplementary material
%B: equilibrium function


function[SOLUTION]=equilibrium(kf,gamma,deltan,deltac,kt,anc,acn,sigma) 
%gives the equilibrium values of the variables depending on a given set of parameters.
%set of defaults parameters: 1000,0.8,1,7,0.001,1000,10,1000
SOLUTION=[];

alpha=0.27;
kb=7200;
beta=0.6;
ktl=1.4;

A=kb+deltan+gamma+alpha+anc;
A_prime=kb+deltac+gamma+alpha+acn;
B=(acn+gamma)*ktl*kt/(beta*gamma*(gamma+anc+acn));
C=B*(anc)/(gamma+acn);

x0=[0.1  0.1  0.1  0.1  0.1 0.1];
options=optimset('Display','off','MaxFunEvals', 20000, 'MaxIter',2000000);

fval = fsolve(@(x) resol(x,sigma,alpha,beta,kb,kt,kf,gamma,deltan,deltac,ktl,anc,acn,A,A_prime,B,C), x0, options);

hn=(fval(1));
hc=(fval(2));
vm=hn^2*kt/beta;
vn=(fval(3));
vc=(fval(4));
cn=(fval(5));
cc=(fval(6));

SOLUTION=[hn,hc,vm,vn,vc,cn,cc];
