# Supplementary material for: Role of Compartmentalization on HiF-1α Degradation Dynamics during Changing Oxygen Conditions: A Computational Approach
Source: PLoS One. 2014 Oct 22;9(10):e110495. doi: 10.1371/journal.pone.0110495 (PMC4206521; doi:10.1371/journal.pone.0110495)
Supplement: Material S2 — Provides the Matlab code used to obtain the main results of the paper. (ZIP) [file pone.0110495.s002.zip › Material S2/model.m]

%Supplementary Material
%D: function model


function[VAR]=model(time,Kf,Kf2,Gamma,Deltan,Deltac,Kt,Anc,Acn,Sigma) 

%simulation of a hypoxic or reoxygenation event.

%time=time of the simulation.
%Kf=initial value of ff, before the hypoxic or the reoxygenation event.
%Kf2=new value of kf after the hypoxic of reoxygenation event.
%Gamma,Deltan,Deltac,Kt,Anc,Acn,Sigma=values of the parameters.


kf=num2str(Kf);
kf2=num2str(Kf2);
gamma=num2str(Gamma);
deltac=num2str(Deltac);
deltan=num2str(Deltan);
anc=num2str(Anc);
acn=num2str(Acn);
kt=num2str(Kt);
sigma=num2str(Sigma);

k2=kf2;
gamm=gamma;
k=kt;
deltc=deltac;
deltn=deltan;
aanc=anc;
aacn=acn;
kff=kf;


l=length(k2);
for j=1:l
if k2(j)=='.'
k2(j)='_';
end
end

l=length(kff);
for j=1:l
if kff(j)=='.'
kff(j)='_';
end
end


l=length(gamm);
for j=1:l
if gamm(j)=='.'
gamm(j)='_';
end
end

l=length(aacn);
for j=1:l
if aacn(j)=='.'
aacn(j)='_';
end
end


l=length(aanc);
for j=1:l
if aanc(j)=='.'
aanc(j)='_';
end
end


l=length(k);
for j=1:l
if k(j)=='.'
k(j)='_';
end
end

l=length(deltc);
for j=1:l
if deltc(j)=='.'
deltc(j)='_';
end
end


l=length(deltn);
for j=1:l
if deltn(j)=='.'
deltn(j)='_';
end
end


cd functions
name=['modele_pvhl_',sigma,'_',kff,'_',k2,'_',gamm,'_',deltn,'_',deltc,'_',aanc,'_',aacn,'_',k,'.m'];
fid=fopen(name,'w');
titre=['function  xprime=modele_pvhl(t,x)'];
AA=['sigma=',sigma,';'];
B=['alpha=0.27;'];
C=['kb=7200;'];
D=['beta=0.6;'];
E=['ktl=1.4;'];
F=['kf=',kf2,';'];
G=['gamma=',gamma,';'];
I=['kt=',kt,';'];
J=['Acn=',acn,';'];
K=['Anc=',anc,';'];
L=['deltac=',deltac,';'];
M=['deltan=',deltan, ';'];
JJ=['xprime=[sigma-alpha*x(1)-kf*x(1)*x(4)+kb*x(6)+gamma*x(6);kb*x(7)+gamma*x(7)-kf*x(2)*x(5)-alpha*x(2);kt*x(1)^2-beta*x(3);ktl*x(3)-kf*x(4)*x(1)+(kb+deltan)*x(6)-gamma*x(4)+Acn*x(5)-Anc*x(4);kb*x(7)-kf*x(5)*x(2)+deltac*x(7)-gamma*x(5)+Anc*x(4)-Acn*x(5);kf*x(1)*x(4)-kb*x(6)-deltan*x(6)-(gamma+alpha)*x(6)-Anc*x(6)+Acn*x(7); kf*x(2)*x(5)-kb*x(7)-deltac*x(7)-(gamma+alpha)*x(7)+Anc*x(6)-Acn*x(7)];'];


fprintf(fid, '%s\n %s\n %s\n %s\n %s\n',titre,AA,B,C,D,E,F,G,I,J,K,L,M,JJ);
fclose(fid);
cd ../
x0=equilibrium(Kf,Gamma,Deltan,Deltac,Kt,Anc,Acn,Sigma);
x0_2=equilibrium(Kf2,Gamma,Deltan,Deltac,Kt,Anc,Acn,Sigma);

step=0.1;
sample=1000;
nombre=floor(time/res);
tspan=[0 step];
T=[];
X=[];
cd functions
fonc=['modele_pvhl_',sigma,'_',kff,'_',k2,'_', gamm,'_',deltn,'_',deltc,'_',aanc,'_',aacn,'_',k]; 
 for i=1:nombre
     boundary=(i-1)*step
     eval(['[t,x]=ode45(','@',fonc,',tspan,x0);']); 
     Time=t(1:sample:end);
     Val=x(1:sample:end,:);
     time=Time+boundary;
         T=[T;time];
         X=[X;Val];
         g=length(T);
         x0=X(g,:);     
 end
delete *.m
cd ../

 
H_total=X(:,1)+X(:,2)+X(:,6)+X(:,7);
H_cyto=X(:,2)+X(:,7);
H_nuc=X(:,1)+X(:,6);
vn=X(:,4);
vc=X(:,5);
cc=X(:,6);
cn=X(:,7);
vm=X(:,3);


figure
plot(temps,H_total, 'k')
