# Supplementary material for: Role of Compartmentalization on HiF-1α Degradation Dynamics during Changing Oxygen Conditions: A Computational Approach
Source: PLoS One. 2014 Oct 22;9(10):e110495. doi: 10.1371/journal.pone.0110495 (PMC4206521; doi:10.1371/journal.pone.0110495)
Supplement: Material S2 — Provides the Matlab code used to obtain the main results of the paper. (ZIP) [file pone.0110495.s002.zip › Material S2/readme.txt]

Supplementary Material S2.

Author: B.Bedessem 
Date: 05/20/2014


Source code to generate the simulations with Matlab 2012a


Contents:


equilibrium.m, resol.m 
(Calculation of the stationary states)


switch_kf.m 
(Used to generate Figure 3)


model.m 
(Used to generate Figures 5,6,7B,10,12)
