# Supplementary material for: Role of Compartmentalization on HiF-1α Degradation Dynamics during Changing Oxygen Conditions: A Computational Approach
Source: PLoS One. 2014 Oct 22;9(10):e110495. doi: 10.1371/journal.pone.0110495 (PMC4206521; doi:10.1371/journal.pone.0110495)
Supplement: Material S2 — Provides the Matlab code used to obtain the main results of the paper. (ZIP) [file pone.0110495.s002.zip › Material S2/resol.m]

%Supplementary Material
%C: function resol


function FF=resol(x,sigma,alpha,beta,kb,kt,kf,gamma,deltan,deltac,ktl,anc,acn,A,A_prime,B,C)


FF=[sigma-alpha*x(1)-kf*x(1)*x(3)+kb*x(5),x(3)+x(5)-B*x(1)^2,x(4)+x(6)-C*x(1)^2,x(5)*A-kf*x(1)*x(3)-acn*x(6),x(6)*A_prime-kf*x(2)*x(4)-anc*x(5),x(2)*(kf*x(4)+alpha)-kb*x(6)];
