# Supplementary material for: Role of Compartmentalization on HiF-1α Degradation Dynamics during Changing Oxygen Conditions: A Computational Approach
Source: PLoS One. 2014 Oct 22;9(10):e110495. doi: 10.1371/journal.pone.0110495 (PMC4206521; doi:10.1371/journal.pone.0110495)
Supplement: Material S2 — Provides the Matlab code used to obtain the main results of the paper. (ZIP) [file pone.0110495.s002.zip › Material S2/switch_kf.m]

%Supplementary Material
%D:function switch


function[]=switch_kf() %Calculate the equilibrium value of nuclear and cytoplasmic HiF-1 level as a function of kf
kf=[];
H_nu=[];
H_cyto=[];
H_total=[];
for K=0.1:0.1:100
    bb=equilibrium(K,0.2,1,7,0.001,1000,10,1000);
    h_total=bb(1)+bb(2)+bb(6)+bb(7);
    h_nu=bb(1)+bb(6);
    h_cyto=bb(2)+bb(7);
    kf=[kf,K];
    H_total=[H_total,h_total];
    H_nu=[H_nu,h_nu];
    H_cyto=[H_cyto,h_cyto];
end

figure
plot(kf,H_nu,'r')
hold on
plot(kf,H_cyto,'b')
hold on

    
